# Supplementary material for: Soy and Arabidopsis receptor-like kinases respond to polysaccharide signals from Spodoptera species and mediate herbivore resistance
Source: Commun Biol. 2020 May 8;3:224. doi: 10.1038/s42003-020-0959-4 (PMC7210110; doi:10.1038/s42003-020-0959-4)
Supplement: Supplementary file 1 — Supplementary Data 1 [file 42003_2020_959_MOESM1_ESM.xlsx]

## Sheet: Fig 1a
		MD + MES
		WT	VC	R1	R2	R3	R4	R5	R6	R7	R8	R9	R10	R11	R12	R13	R14	R15
		2.6046	3.26239	0.30117	0.150479	0.524797	1.86498	0.491288	6.42046	330.118	37.2103	5.40456	3.90406	2.06046	2.56944	0.712589	0.661212	2.03745
		1.31169	1.86081	0.182027	0.629906	0.0514618	1.40362	0.294153	6.61325	215.698	28.1763	2.99345	36.1659	1.77886	5.41571	0.553897	0.90847	6.05969
		1.96456	4.04441	0.195017	2.23509	0.139193	1.74273	0.609053	3.61131	129.013	11.2532	0.194175	7.83381	2.67869	9.43431	0.292122	0.355983	1.53849
		2.25374	3.33094	0.168408	0.684791	0.32235	1.01141	5.7543	2.53073	92.3689	25.2021	2.47813	0.682685	1.78284	7.61651	0.288809	0.180315	3.96624
		2.83832		0.638221	0.572376	0.0843737	1.70559					0.0951554	32.0767			1.00573	1.32282	2.11374
	mean	2.19458	3.12464	0.296969	0.854529	0.224435	1.54567	1.7872	4.79394	191.799	25.4605	2.23309	16.1326	2.07521	6.25899	0.570629	0.685759	3.14312
	SE	0.266311	0.456872	0.0884885	0.357807	0.0884895	0.15362	1.32396	1.01965	52.8613	5.38012	0.985503	7.45874	0.211682	1.479	0.135413	0.202518	0.83788
		MD + OS
		WT	VC	R1	R2	R3	R4	R5	R6	R7	R8	R9	R10	R11	R12	R13	R14	R15
		12.5474	33.7588	2.16324	14.488	3.23697	10.1392	172.525	21.1273	134.552	46.6321	199.139	30.9868	23.2346	70.4829	3.57019	29.2867	19.2207
		22.4605	22.4195	7.39017	1.10206	31.1283	14.4071	187.677	34.4815	94.1359	49.8156	127.393	154.379	48.3966	65.0686	38.5632	266.436	27.8268
		28.0381	16.3162	3.4805	18.5305	7.78604	10.5949	163.824	13.9786	212.454	35.3855	163.871	112.792	31.2997	75.6187	25.7936	123.834	26.509
		17.1403	29.8771	24.6564	2.58439	11.6345	25.5442	148.363	19.803	693.725	60.8965	53.8355	106.17	48.5635	31.0249	17.7441	14.0085	85.2076
		17.7447	10.8379	3.8031	4.48078	84.7362	28.2001					308.791		143.774		60.1045	15.7828	35.0595
												198.155
												229.203
												125.408
	mean	19.5862	22.6419	8.29868	8.23715	27.7044	17.7771	168.097	22.3476	283.717	48.1824	175.724	101.082	59.0537	60.5488	29.1551	89.8696	38.7647
	SE	2.63263	4.21504	4.18012	3.47851	15.0299	3.8095	9.49062	4.33239	138.857	5.24786	27.2171	25.6855	21.7422	10.0742	9.59811	48.6022	11.8796

## Sheet: Fig 1b
		VC	H1	H2
		0.359106	6.88035	7.42547
		0.272151	5.62745	0.387557
		1.33097	0.728238	15.8069
		2.50096	0.728238	1.79313
		0.536809	14.3451	2.55351
		0.453401	3.40785	14.5088
		3.22402	2.71107	0.594134
		0.466148	4.22473	20.805
		1.56793	12.6307	14.6098
		0.159194	7.82918	0.971887
		0.129306		0.425981
	mean	1	5.91128	7.26202
	SE	0.313849	1.4684	2.32194

## Sheet: Fig 1c
		mock	(GlcNAc)7			18:3-Gln
		VC	VC	H1	H2	VC	H1	H2
		1.26939	2.09092	1.91075	3.39531	0.906244	1.22092	1.28162
		0.625958	5.91402	3.44413	10.151	0.984847	1.4722	1.13916
		0.588102	10.2258	3.9018	7.03009	1.34534	0.677349	0.696392
		1.84566	6.2947	7.18077	10.6556	1.66783	0.839715	1.1958
		0.670885	1.67497	0.436526			0.811111	0.336335
	mean	1	5.24008	3.37479	7.808	1.22607	1.00426	0.929862
	SE	0.24552	1.56606	1.13015	1.6752	0.17556	0.147845	0.179589

## Sheet: Fig 2b
		MES	FrA			FrB			FrC			Frα			Frβ			Frγ
		VC	VC	GmHAK1	GmHAK2	VC	GmHAK1	GmHAK2	VC	GmHAK1	GmHAK2	VC	GmHAK1	GmHAK2	VC	GmHAK1	GmHAK2	VC	GmHAK1	GmHAK2
		0.297206	7.01059	82.684	18.9387	0.293114	1.99936	0.522413	0.806382	2.80799	0.0809549	4.04007	46.5508	73.0912	0.834819	1.01363	1.58732	0.858289	0.348574	1.17007
		0.619654	13.8281	53.8	28.9053	0.346166	1.2138	1.4674	1.03493	1.53638	0.2761	14.364	78.8333	42.2719	10.4074	6.27465	10.0324	0.773533	0.150677	0.208279
		2.7502	31.7687	68.0978	55.8414	0.482813	1.74054	2.31861	2.94759	0.281174	0.0892047	6.60877	34.5529	122.924	3.03046	6.81888	13.7046	0.266007	0.1707	3.62151
		0.659542	4.82168	18.3733	53.1966	0.85236	0.907227	0.665847	1.60162	0.414526	0.897052	18.0557	47.1614	107.012	1.4535	3.22553	7.81686	0.459946	0.570198	0.681407
		0.6734	1.71658	42.2107	42.9106			0.548386	1.11693		0.221175	8.13635	28.6316	14.5367	14.5156	3.11566	3.28659	0.360866	0.358373	0.347863
												2.45272	32.4363	77.2588
	mean	1	11.8291	53.0331	39.9585	0.493613	1.46523	1.10453	1.50149	1.26002	0.312897	8.94292	44.6944	72.8491	6.04836	4.08967	7.28555	0.543728	0.319705	1.20582
	SE	0.442965	5.36736	11.0117	7.0719	0.126081	0.2476	0.349734	0.384055	0.587762	0.150804	2.48119	7.49694	16.3599	2.72119	1.08121	2.20786	0.116049	0.0761079	0.626219

## Sheet: Fig 3a
		no Frα					Frα 0.4 µg mL-1					Frα 4 µg mL-1					Frα 40 µg mL-1
	(bio)	H1	H2	H1	H1	H2	H1	H2	H1	H1	H2	H1	H2	H1	H1	H2	H1	H2	H1	H1	H2
	(AGIA)	DR	DR	H2	H1	H2	DR	DR	H2	H1	H2	DR	DR	H2	H1	H2	DR	DR	H2	H1	H2
		3516	1792	3872	6704	7712	3132	1820	3552	5368	9824	3068	1668	3300	6612	5888	3056	1980	3528	5912	7112
		2536	1612	3124	6216	6060	2776	1560	3424	6740	10232	2816	1584	3084	5748	8220	2892	2156	3200	6660	5388
		2032	1788	3264	5568	7876	2672	1676	3628	7180	6764	2632	1580	3440	6176	7456	2564	2164	3684	6624	5120
	mean	2694.67	1730.67	3420	6162.67	7216	2860	1685.33	3534.67	6429.33	8940	2838.67	1610.67	3274.67	6178.67	7188	2837.33	2100	3470.67	6398.67	5873.33
	SE	435.678	59.3446	229.585	329.017	579.936	139.274	75.2005	59.524	545.656	1094.36	126.372	28.6899	103.546	249.419	686.397	144.634	60.0444	142.629	243.555	624.147

## Sheet: Fig 4a
		GmHAK1			GmHAK2
		WT	VC	RiH1	WT	VC	RiH2
		1.23126	2.36221	0.00808877	1.23304	0.708683	0.540817
		0.907604	0.882786	0.225334	0.703302	0.694098	0.297964
		0.966027	0.840975	0.000695402	1.53924	0.872491	0.359288
		0.895109	0.737204	0.0310371	0.733168	0.791802	0.144908
					0.791256		0.054154
	mean	1	1.20579	0.0662887	1	0.766768	0.279426
	SE	0.0703204	0.345861	0.0477687	0.165512	0.0412904	0.0848202

## Sheet: Fig 4b
		WT	VC	RiH1	RiH2
		0.728	0.588	0.301	0.984
		0.917	0.387	0.824	1.131
		0.493	0.484	1.051	1.427
		0.779	1.239	0.934	1.426
		0.296	0.069	0.602	0.876
		0.405	0.207	1.228	0.677
		0.579	0.3	1.172	0.642
		0.355	0.321	0.731	0.579
		0.291	0.513	0.706	0.816
		0.328		0.645	1.048
		0.326
	mean	0.499727	0.456444	0.8194	0.9606
	SE	0.0985099	0.149469	0.126944	0.135562

## Sheet: Fig 4c
		PR
		Untreated				MD + MES				MD + Frα
		WT	VC	RiH1	RiH2	WT	VC	RiH1	RiH2	WT	VC	RiH1	RiH2
		1.06413	0.932825	1.19721	0.0308292	0.682868	0.312013	1.02078	0.411921	7.78801	6.36983	0.0196579	1.1254
		1.14051	0.628366	1.55798	0.0308292	0.517517	0.246503	0.312013	0.193505	11.0905	11.5615	3.76136	4.99484
		0.795359	0.598606	0.472923	0.366133	0.864344	0.193402	0.256971	1.1254	19.444	15.576	3.14107	2.51479
			0.73697	2.02747	2.90883	0.295182		1.09405	0.806888	12.4775	19.0439	5.86143	5.65858
			0.332097		1.05734				1.29275		8.28932
	mean	1	0.645773	1.3139		0.589978	0.250639	0.670954	0.766092	12.7	12.1681	3.19588	3.5734
	SE	0.0810763	0.0978866	0.293213		0.108339	0.0297067	0.200268	0.207536	2.19468	2.32296	0.637586	0.948044
		TI
		Untreated				MD + MES				MD + Frα
		WT	VC	RiH1	RiH2	WT	VC	RiH1	RiH2	WT	VC	RiH1	RiH2
		1.61892	0.173743	6.14049	0.254375	25.078	50.505	22.4455	18.3874	7.77236	103.85	46.153	36.4221
		1.68767	0.413234	1.27311	0.272633	32.4097	43.0623	48.7846	26.1845	20.0893	82.6162	3.72787	49.4104
		1.25269	0.955965	1.15537	0.609218	58.4185	19.9505	35.7124	20.9756	98.2478	14.4036	28.6081	30.8403
		0.138219	0.962615	3.26788	0.534044		43.9671	36.7164	35.2767	42.4694	51.21	8.21553	20.347
		0.302505			1.1688				17.6383		44.2729
	mean	1	0.626389	2.95921	0.567814	38.6354	39.3712	35.9147	23.6925	42.1447	59.2705	21.6761	34.2549
	SE	0.327793	0.177387	1.04284	0.165743	7.83538	5.97702	4.81482	3.26023	17.9175	15.5487	8.75785	5.4128

## Sheet: Fig 5a
		AT1G06840			AT5g01950
		WT	athak1	athak1-2	WT	at5g01950
		1.28962	0.00712424	0.0187674	2.012	0.00954282
		1.00483	0.00807093	0.0120433	0.466074	0.00415375
		0.745847	0.0088934	0.0178785	1.32743	0.00275952
		0.924632	0.00429523	0.0234279	0.746716	0.00304072
		1.08444	0.003898		0.71135
		0.950627			0.736435
	mean	1	0.00645636	0.0180293	1	0.0048742
	SE	0.0896723	0.00100518	0.00209037	0.278389	0.00158505

## Sheet: Fig 5b
		MD + MES										MD + FrA
		Col-0	athak1	athak1-2	at5g01950	cerk1	pbl27	pub4	bik1/pbl1	xlg1/2/3	bak1	Col-0	athak1	athak1-2	at5g01950	cerk1	pbl27	pub4	bik1/pbl1	xlg1/2/3	bak1
		3.02808	0.618904	0.16847	1.22312	0.500276	0.863581	1.14743	1.44233	0.589843	2.01308	17.1294	0.473894	4.39989	9.17272	9.46554	6.35725	11.6997	9.24327	10.3274	23.8299
		0.711237	1.01945	0.147682	3.45951	0.673989	2.94528	0.524278	2.56401	0.3483	0.181671	8.74466	1.31279	3.77759	8.09679	3.89786	3.04914	5.27219	8.68426	6.67331	12.6819
		0.170566	1.70266	0.279431	0.543581	0.438545	3.20073	0.663608	0.863581	0.284875	0.726686	7.88113	1.18315	3.83032	12.4438	11.8161	4.37233	19.2716	8.38844	4.55801	4.18348
		0.706324	1.17918	0.111149	0.126795	0.0754046	1.27315	0.535294	3.80634	5.72947	0.459904	14.4041	0.314828	2.98445	8.55845	5.10774	1.28201	3.83281	5.02249	2.88466	25.0147
		0.383794	0.440675	1.81575	1.02852		0.573714			0.313906	3.18083	7.71894	0.490606	1.72604			1.57833				17.2044
			0.573469	0.236607									0.490606	5.80568
			0.957794
			0.811008
	mean	1	0.912892	0.459848	1.2763	0.422053	1.77129	0.717652	2.16906	1.45328	1.31243	11.1756	0.710979	3.754	9.56793	7.57181	3.32781	10.0191	7.83461	6.11084	16.5829
	SE	0.517224	0.142867	0.272323	0.57831	0.12584	0.544418	0.146707	0.64994	1.07041	0.562599	1.93109	0.172762	0.557906	0.983609	1.85225	0.937874	3.52652	0.953981	1.60507	3.82729

[truncated: 18 more sheets: Fig 6a, Fig 6b, Fig 6c, Fig 6d, Fig 7a, Supplementary Figure 2, Supplementary Figure 3a, Supplementary Figure 3b, Supplementary Figure 4, Supplementary Figure 5b, Supplementary Figure 5c, Supplementary Figure 5d, Supplementary Figure 7b, Supplementary Figure 7c, Supplementary Figure 9, Supplementary Figure 10b, Supplementary Figure 11a, Supplementary Table 1]
